# Supplementary material for: Association of Funisitis with Short-Term Outcomes of Prematurity: A Frequentist and Bayesian Meta-Analysis
Source: Antioxidants (Basel). 2023 Feb 20;12(2):534. doi: 10.3390/antiox12020534 (PMC9951960; doi:10.3390/antiox12020534)
Supplement: Supplementary file 1 [file antioxidants-12-00534-s001.zip]

Archive with 1 entries (1 files):
- antioxidants-2116644-supplementary.pdf
